# Supplementary material for: Adverse Events during Vitreoretinal Surgery under Adequacy of Anesthesia Guidance—Risk Factor Analysis
Source: Pharmaceuticals (Basel). 2022 Feb 16;15(2):237. doi: 10.3390/ph15020237 (PMC8879673; doi:10.3390/ph15020237)
Supplement: Supplementary file 1 [file pharmaceuticals-15-00237-s001.zip]

Archive with 1 entries (1 files):
- pharmaceuticals-1503867-supplementary.pdf
